# Supplementary material for: Reverse Vaccinology Approach to Identify Novel and Immunogenic Targets against Streptococcus gordonii
Source: Biology (Basel). 2024 Jul 9;13(7):510. doi: 10.3390/biology13070510 (PMC11274250; doi:10.3390/biology13070510)
Supplement: Supplementary file 1 [file biology-13-00510-s001.zip]

Archive with 1 entries (1 files):
- biology-3032040-supplementary.pdf
